# Supplementary material for: Functional and structural MRI based obsessive-compulsive disorder diagnosis using machine learning methods
Source: BMC Psychiatry. 2023 Oct 30;23:792. doi: 10.1186/s12888-023-05299-2 (PMC10617132; doi:10.1186/s12888-023-05299-2)
Supplement: Supplementary file 1 — Supplementary Material 1 [file 12888_2023_5299_MOESM1_ESM.xlsx]

## Sheet: File 1
File 1. Optimal hyperparameter used in LASSO for feature selection
MRI Indices	Lambda value	Number of feature selected
ALFF	0.0301629	27
fALFF	0.15111	1
ReHo	0.0587141	12
DC	0.0971994	2
Sulcal depth	0.0669956	12
Combined fMRI indices	0.0150122	29
Combined fMRI and sMRI indices	0.0044791	35
Notes: ALFF, Amplitude of Low Frequency Fluctuation; DC, Degree of Centrality; fALFF, Fractional Amplitude of Low Frequency Fluctuation; fMRI, Functional Magnetic Resonance Imaging; LASSO, Least Absolute Shrinkage and Selection Operator; MRI, Magnetic Resonance Imaging; ReHo, Regional Homogeneity; sMRI, Structural Magnetic Resonance Imaging.
