# Supplementary material for: Functional and structural MRI based obsessive-compulsive disorder diagnosis using machine learning methods
Source: BMC Psychiatry. 2023 Oct 30;23:792. doi: 10.1186/s12888-023-05299-2 (PMC10617132; doi:10.1186/s12888-023-05299-2)
Supplement: Supplementary file 2 — Supplementary Material 2 [file 12888_2023_5299_MOESM2_ESM.xlsx]

## Sheet: File 2
File 2. Features selected for classification models
ALFF model (N=27)	fALFF model (N=1)	ReHo model (N=12)	DC model (N=2)	Sulcus depth model (N=12)	Combined fMRI indices model (N=29)	Combined fMRI and sMRI indices model (N=35)
Frontal_Sup_Orb_R	Cingulum_Ant_R	Frontal_Sup_Orb_L	Frontal_Sup_Orb_L	lG_and_S_occipital_inf	Frontal_Sup_Orb_R (ALFF)	Frontal_Mid_Orb_L (ALFF)
Frontal_Mid_Orb_L		Frontal_Mid_R	Temporal_Pole_Mid_L	lG_front_inf-Opercular	Frontal_Mid_Orb_R (ALFF)	Frontal_Inf_Oper_L (ALFF)
Frontal_Mid_Orb_R		Frontal_Mid_Orb_R		lG_oc-temp_med-Lingual	Frontal_Inf_Oper_L (ALFF)	Frontal_Inf_Tri_L (ALFF)
Frontal_Inf_Oper_L		Frontal_Inf_Orb_R		rG_pariet_inf-Angular	Frontal_Inf_Tri_L (ALFF)	Rolandic_Oper_R (ALFF)
Frontal_Inf_Oper_R		Rectus_R		lG_parietal_sup	Rolandic_Oper_R (ALFF)	Olfactory_R (ALFF)
Frontal_Inf_Tri_L		Cingulum_Post_L		lG_temporal_inf	Olfactory_R (ALFF)	Insula_R (ALFF)
Rolandic_Oper_R		ParaHippocampal_L		rPole_occipital	Cingulum_Post_L (ALFF)	Cingulum_Post_L (ALFF)
Olfactory_R		Parietal_Sup_L		lS_front_middle	Amygdala_R (ALFF)	Amygdala (ALFF)
Insula_R		Angular_R		rS_front_middle	Cuneus_L (ALFF)	Cuneus_L (ALFF)
Cingulum_Post_L		Caudate_R		rS_interm_prim-Jensen	Lingual_R (ALFF)	Lingual_R (ALFF)
Amygdala		Thalamus_R		rS_suborbital	Occipital_Mid_L (ALFF)	Parietal_Sup_L (ALFF)
Cuneus_L		Vermis_3		rS_temporal_sup	Fusiform_R (ALFF)	Thalamus_R (ALFF)
Lingual_R					Thalamus_R (ALFF)	Cerebelum_Crus2_L (ALFF)
Occipital_Mid_L					Temporal_Pole_Mid_L (ALFF)	Cerebelum_9_R (ALFF)
Fusiform_R					Cerebelum_6_L (ALFF)	Vermis_1_2 (ALFF)
SupraMarginal_R					Cerebelum_6_R (ALFF)	Vermis_6 (ALFF)
Caudate_R					Cerebelum_9_R (ALFF)	Cingulum_Ant_R (fALFF)
Thalamus_L					Vermis_1_2 (ALFF)	Frontal_Mid_R (ReHo)
Thalamus_R					Vermis_6 (ALFF)	Frontal_Mid_Orb_R (ReHo)
Temporal_Pole_Mid_L					Cingulum_Ant_R (fALFF)	Rectus_R (ReHo)
Cerebelum_Crus2_L					Frontal_Mid_R (ReHo)	Cingulum_Post_L (ReHo)
Cerebelum_6_L					Frontal_Mid_Orb_R (ReHo)	Parietal_Sup_L (ReHo)
Cerebelum_6_R					Rectus_R (ReHo)	Caudate_R (ReHo)
Cerebelum_9_R					Cingulum_Post_L (ReHo)	Temporal_Pole_Mid_L (ReHo)
Vermis_1_2					Parietal_Sup_L (ReHo)	Vermis_3 (ReHo)
Vermis_6					Caudate_R (ReHo)	Temporal_Pole_Mid_L (DC)
Vermis_9					Vermis_3 (ReHo)	lG_and_S_occipital_inf (sulcus depth)
					Frontal_Sup_Orb_L (DC)	lG_front_inf-Opercular (sulcus depth)
					Temporal_Pole_Mid_L (DC)	lG_oc.temp_med-Lingual (sulcus depth)
						lG_parietal_sup (sulcus depth)
						lG_temporal_inf (sulcus depth)
						rPole_occipital (sulcus depth)
						lS_front_middle (sulcus depth)
						rS_interm_prim-Jensen (sulcus depth)
						rS_temporal_sup (sulcus depth)
Notes: ALFF, Amplitude of Low Frequency Fluctuation; DC, Degree of Centrality; fALFF, Fractional Amplitude of Low Frequency Fluctuation; fMRI, Functional Magnetic Resonance Imaging; ReHo, Regional Homogeneity; sMRI, Structural Magnetic Resonance Imaging. ALFF, fALFF, ReHo and DC were extracted based on AAL atlas; sulcus depth was extracted based on aparc.a2009s atlas.
