# Supplementary material for: Functional and structural MRI based obsessive-compulsive disorder diagnosis using machine learning methods
Source: BMC Psychiatry. 2023 Oct 30;23:792. doi: 10.1186/s12888-023-05299-2 (PMC10617132; doi:10.1186/s12888-023-05299-2)
Supplement: Supplementary file 3 — Supplementary Material 3 [file 12888_2023_5299_MOESM3_ESM.xlsx]

## Sheet: File 3
File 3. Optimal hyperparameters used in SVM and RF models
MRI indices	SVM		Mtry for RF
	Sigma	C
ALFF	0.0164706	0.25	1
fALFF	0.266483	0.25	1
ReHo	0.0278499	0.25	2
DC	0.100908	0.25	1
Sulcus depth	0.0227856	0.25	1
Combined fMRI indices	0.0217378	0.25	4
Combined fMRI and sMRI indices	0.0227141	0.25	1
Notes: ALFF, Amplitude of Low Frequency Fluctuation; DC, Degree of Centrality; fALFF, Fractional Amplitude of Low Frequency Fluctuation; fMRI, Functional Magnetic Resonance Imaging; MRI, Magnetic Resonance Imaging; ReHo, Regional Homogeneity; RF, Random Forest; sMRI, Structural Magnetic Resonance Imaging; SVM, Support Vector Machine.
